# Supplementary material for: Occurrence of Leishmania spp. in Roadkilled Wild Mammals on Highways in the State of São Paulo, Brazil
Source: Rev Soc Bras Med Trop. 2025 Dec 19;58:e0067-2025. doi: 10.1590/0037-8682-0067-2024 (PMC12716488; doi:10.1590/0037-8682-0067-2024)
Supplement: Supplementary Table S1 [file 1678-9849-rsbmt-58-e0067-2025-md1.xlsx]

## Sheet: Página1
Supplementary Table S1: Organisms investigated for a possible non-specific amplification with primers which are used for kDNA-PCR for detecting Leishmania sp
Class	Order	Family	Scientific name	Common name	Parasites
					Metazoan				Protozoan
					Phylum	Class	Family	Species	Phylum	Class	Family	Species
Mammalia	Carnivora	Procyonidae	Procyon cancrivorus	Guaxinim	Nematoda	Secernentea	Ascarididae	Baylisascaris sp	Apicomplexa	Conoidasida	Sarcocystidae	Toxoplasma gondii
					Nematoda	Secernentea	Angiostrongylidae	Angiostrongylus sp	Apicomplexa	Conoidasida	Eimeriidae	Eimeria sp
					Nematoda	Secernentea	Ancylostomatidae	Ancyclostoma sp	Euglenozoa	Kinetoplastea	Trypanosomatidae	Trypanosoma cruzi
									Apicomplexa	Aconoidasida	Babesiidae	Babesia sp
									Apicomplexa	Aconoidasida	Hepatozoidae	Hepatozoon sp.
									Apicomplexa	Aconoidasida	Theileriidae	Cytauxzoon sp
Mammalia	Carnivora	Canidae	Cerdocyon thous	Cachorro do mato	Nematoda	Secernentea	Filaroididae	Filaroides osleri	Apicomplexa	Conoidasida	Hepatozoidae	Hepatozoon sp
					Nematoda	Secernentea	Angiostrongylidae	Angiostrongylus	Apicomplexa	Aconoidasida	Babesiidae	Piroplasmosis
					Nematoda	Secernentea	Onchocercidae	Dirofilaria immitis	Apicomplexa	Aconoidasida	Babesiidae	Toxoplasma gondi
					Nematoda	Enoplea	Dioctophymatidae	Dioctophyma renale	Apicomplexa	Conoidasida	Sarcocystidae	Neospora caninum
					Nematoda	Enoplea	Trichinellidae	Trichinella sp	Euglenozoa	Trypanosomatidea	Trypanosomatidae	Leishmania sp.
									Apicomplexa	Conoidasida	Sarcocystidae	Sarcocysts
Mammalia	Rodentia	Erethizontidae	Coendou spinosus	Ouriço- cacheiro	Nematoda	Chromadorea	Crenosomatidae	Crenosoma striatum	Apicomplexa	Conoidasida	Eimeriidae	Eimeria sp
					Nematoda	Enoplea	Capillariidae	Capillaria sp.	Apicomplexa	Conoidasida	Eimeriidae	Isospora sp
					Nematoda	Spiruria	Physalopteridae	Physaloptera clausa	Apicomplexa	Conoidasida	Sarcocystidae	Toxoplasma gondii
					Acanthocephala	Archiacanthocephala	Echinorhynchidae	Acanthocephalus sp.	Apicomplexa	Conoidasida	Sarcocystidae	Hepatozoon sp
					Platyhelminthes	Trematoda	Brachylaemidae	Brachylaemus sp.	Apicomplexa	Aconoidasida	Babesiidae	Babesia sp
									Apicomplexa	Aconoidasida	Cryptosporidiidae	Cryptosporidium sp
									Sarcomastigophora	Zoomastigophorea	Trypanosomatidae	Trypanosoma cruzi
									Metamonada	Diplomonadea	Hexamitidae	Giardia sp
									Euglenozoa	Trypanosomatidea	Trypanosomatidae	Leishmania sp.
									Microsporidia	Microsporidea	Enterocytozoonidae	Encephalitozoon cuniculi
Mammalia	PiIosa	Myrmecophagidae	Tamandua tetradactyla	Tamandua mirim	Nematoda	Chromadorea	Physalopteridae	Graphidiops dissimilis	Apicomplexa	Piroplasmida	Babesiidae	Babesia sp.
					Nematoda	Spiruria	Physalopteridae	Physaloptera magnipapilla	Euglenozoa	Trypanosomatidea	Trypanosomatidae	Trypanosoma cruzi
					Acanthocephala	Archiacanthocephala	Gigantorhynchidae	Gigantorhynchus echinodiscus	Apicomplexa	Sarcocystidae	Toxoplasmatidae	Toxoplasma gondii
					Platyhelminthes	Cestoda	Anoplocephalidae	Mathevotaenia sp.	Euglenozoa	Trypanosomatidea	Trypanosomatidae	Leishmania sp.
Mammalia	Carnivora	Procyonidae	Nasua nasua	Quati	Nematoda	Enoplea	Capillariidae	Capillaria sp.	Apicomplexa	Sarcocystidae	Toxoplasmatidae	Toxoplasma gondii
					Acanthocephala	Archiacanthocephala	Echinorhynchidae	Acanthocephalus sp.	Apicomplexa	Eimeriidae	Eimeriidae	Eimeria sp.
					Nematoda	Chromadorea	Angiostrongylidae	Angiostrongylus sp.	Euglenozoa	Trypanosomatidea	Trypanosomatidae	Trypanosoma cruzi
					Nematoda	Chromadorea	Ancylostomatidae	Ancyclostoma sp.	Apicomplexa	Piroplasmida	Babesiidae	Babesia sp.
					Platyhelminthes	Cestoda	Taeniidae	Taenia sp.	Apicomplexa	Piroplasmida	Hepatozoidae	Hepatozoon sp.
									Euglenozoa	Trypanosomatidea	Trypanosomatidae	Leishmania sp.
									Apicomplexa	Piroplasmida	Cytauxzoonidae	Cytauxzoon sp.
Mammalia	Carnivora	Mustelidae	Lontra longicaudis	Lontra	Nematoda	Chromadorea	Onchocercidae	Dirofilaria immitis	Apicomplexa	Sarcocystidae	Toxoplasmatidae	Toxoplasma gondii
					Nematoda	Chromadorea	Strongyloididae	Strongyloides sp.	Apicomplexa	Conoidasida	(Eimeriidae relacionado)	Cryptosporidium spp.
					Nematoda	Chromadorea	Dioctophymatidae	Dioctophyma renale	Sarcomastigophora	Zoomastigophora	Hexamitidae	Giardia spp.
									Apicomplexa	Sarcocystidae	Sarcocystidae	Sarcocystis sp.
Mammalia	Carnivora	Canidae	Chrysocyon brachyurus	Lobo guara					Euglenozoa	Trypanosomatidea	Trypanosomatidae	Leishmania sp.
					Nematoda	Secernentea	Filaroididae	Filaroides osleri	Apicomplexa	Adeleorina	Hepatozoidae	Hepatozoon sp.
					Nematoda	Secernentea	Angiostrongylidae	Angiostrongylus	Apicomplexa	Piroplasmida	Babesiidae	Babesia canis / Babesia vogeli
					Nematoda	Secernentea	Onchocercidae	Dirofilaria immitis	Apicomplexa	Piroplasmida	Babesiidae	Rangelia vitalii
					Nematoda	Enoplea	Dioctophymatidae	Dioctophyma renale	Apicomplexa	Sarcocystidae	Toxoplasmatidae	Toxoplasma gondii
					Nematoda	Enoplea	Trichinellidae	Trichinella sp	Apicomplexa	Sarcocystidae	Sarcocystidae	Neospora caninum
									Apicomplexa	Sarcocystidae	Sarcocystidae	Sarcocystis sp.
Mammalia	Carnivora	Felidae	Leopardus pardalis	Jaguatirica	Nematoda	Chromadorea	Metrastrongylidae	Ollulanus tricuspis	Apicomplexa	Coccidia	Toxoplasmatidae	Toxoplasma gondii
					Nematoda	Enoplea	Capillariidae	Capillaria sp.	Apicomplexa	Coccidia	Sarcocystidae	Coccidia sp.
					Apicomplexa	Conoidasida	Eimeriidae	Isospora sp.	Apicomplexa	Coccidia	Eimeriidae	Isospora sp.
					Nematoda	Chromadorea	Ascarididae	Toxocara sp.	Sarcomastigophora	Zoomastigophora	Hexamitidae	Giardia spp.
					Nematoda	Chromadorea	Ancylostomatidae	Ancylostoma sp.	Apicomplexa	Coccidia (Conoidasida)	Cryptosporidiidae	Cryptosporidium sp.
					Nematoda	Chromadorea	Strongyloididae	Strongyloides sp.	Euglenozoa	Trypanosomatidea	Trypanosomatidae	Leishmania sp.
					Nematoda	Enoplea	Trichuridae	Trichuris sp.
Mammalia	Primata	Callitrichidae	Callithrix spp	Sagui	Platyhelminthes	Trematoda	Fasciolidae	Fasciola sp.	Apicomplexa	Coccidia	Toxoplasmatidae	Toxoplasma sp.
					Nematoda	Chromadorea	Ancylostomatidae	Ancylostoma sp.	Euglenozoa	Kinetoplastea	Trypanosomatidae	Trypanosoma sp.
					Nematoda	Enoplea	Trichuridae	Trichuris sp.	Euglenozoa	Kinetoplastea	Trypanosomatidae	Leishmania sp.
					Nematoda	Chromadorea	Trichostrongylidae	Trichostrongylus sp.	Ascomycota	Taphrinomycetes	Pneumocystidaceae	Pneumocystis carinii
					Nematoda	Chromadorea	Oxyuridae	Enterobius sp.	Metamonada	Fornicata	Hexamitidae	Giardia sp.
					Nematoda	Chromadorea	Ascarididae	Ascaris sp.	Ciliophora	Litostomatea	Balantidiidae	Balantidium coli
					Nematoda	Chromadorea	Strongyloididae	Strongyloides sp.	Parabasalia	Trichomonadea	Trichomonadidae	Trichomonas spp.
									Apicomplexa	Coccidia	Cryptosporidiidae	Cryptosporidium sp.
Mammalia	Carnivora	Felidae	Puma concolor	Onça parda	Nematoda	Chromadorea	Metrastrongylidae	Ollulanus tricuspis	Apicomplexa	Coccidia	Toxoplasmatidae	Toxoplasma gondii
					Nematoda	Chromadorea	Spiruridae	Cylicospirura sp.	Apicomplexa	Coccidia	(Eimeriidae o Sarcocystidae)	Coccidia sp.
					Nematoda	Enoplea	Capillariidae	Capillaria sp.	Apicomplexa	Coccidia	Eimeriidae	Isospora sp.
					Apicomplexa	Coccidia	Eimeriidae	Isospora sp.	Sarcomastigophora	Zoomastigophora	Hexamitidae	Giardia spp.
					Nematoda	Chromadorea	Ascarididae	Toxocara sp.	Apicomplexa	Coccidia	Cryptosporidiidae	Cryptosporidium sp.
					Nematoda	Chromadorea	Ancylostomatidae	Ancylostoma sp.	Apicomplexa	Coccidia	Sarcocystidae	Sarcocystis sp.
					Nematoda	Chromadorea	Strongyloididae	Strongyloides sp.	Euglenozoa	Trypanosomatidea	Trypanosomatidae	Leishmania sp.
					Nematoda	Enoplea	Trichuridae	Trichuris sp.
Mammalia	PiIosa	Bradypodidae	Bradypus variegatus	Preguica	Nematoda	Chromadorea	Onchocercidae	Dipetalonema sp.	Apicomplexa	Piroplasmida	Babesiidae	Babesia sp.
					Nematoda	Chromadorea	Onchocercidae	Dirofilaria sp.	Euglenozoa	Kinetoplastea	Trypanosomatidae	Trypanosoma cruzi
					Nematoda	Chromadorea	Subuluridae	Leiuris sp.	Apicomplexa	Coccidia	Toxoplasmatidae	Toxoplasma gondii
					Nematoda	Chromadorea	Subuluridae	Paraleiuris sp.	Euglenozoa	Kinetoplastea	Trypanosomatidae	Leishmania sp.
					Platyhelminthes	Cestoda	Anoplocephalidae	Moniezia sp.	Apicomplexa	Coccidia	(Eimeriidae / Sarcocystidae)	Coccidia sp.
Mammalia	Carnivora	Felidae	Leopardus trigrinus	Gato do mato	Nematoda	Chromadorea	Metrastrongylidae	Ollulanus tricuspis	Apicomplexa	Coccidia	Toxoplasmatidae	Toxoplasma gondii
					Nematoda	Chromadorea	Spiruridae	Cylicospirura sp.	Apicomplexa	Coccidia	(Eimeriidae o Sarcocystidae)	Coccidia sp.
					Nematoda	Enoplea	Capillariidae	Capillaria sp.	Apicomplexa	Coccidia	Eimeriidae	Isospora sp.
					Apicomplexa	Coccidia	Eimeriidae	Isospora sp.	Sarcomastigophora	Zoomastigophora	Hexamitidae	Giardia spp.
					Nematoda	Chromadorea	Ascarididae	Toxocara sp.	Apicomplexa	Coccidia	Cryptosporidiidae	Cryptosporidium sp.
					Nematoda	Chromadorea	Ancylostomatidae	Ancylostoma sp.	Apicomplexa	Coccidia	Sarcocystidae	Sarcocystis sp.
					Nematoda	Chromadorea	Strongyloididae	Strongyloides sp.	Euglenozoa	Trypanosomatidea	Trypanosomatidae	Leishmania sp.
					Nematoda	Enoplea	Trichuridae	Trichuris sp.
Mammalia	Carnivora	Felidae	Herpailurus yagouaroundi	Gato mourisco	Nematoda	Chromadorea	Metrastrongylidae	Ollulanus tricuspis	Apicomplexa	Coccidia	Toxoplasmatidae	Toxoplasma gondii
					Nematoda	Chromadorea	Spiruridae	Cylicospirura sp.	Apicomplexa	Coccidia	(Eimeriidae o Sarcocystidae)	Coccidia sp.
					Nematoda	Enoplea	Capillariidae	Capillaria sp.	Apicomplexa	Coccidia	Eimeriidae	Isospora sp.
					Apicomplexa	Coccidia	Eimeriidae	Isospora sp.	Sarcomastigophora	Zoomastigophora	Hexamitidae	Giardia spp.
					Nematoda	Chromadorea	Ascarididae	Toxocara sp.	Apicomplexa	Coccidia	Cryptosporidiidae	Cryptosporidium sp.
					Nematoda	Chromadorea	Ancylostomatidae	Ancylostoma sp.	Apicomplexa	Coccidia	Sarcocystidae	Sarcocystis sp.
					Nematoda	Chromadorea	Strongyloididae	Strongyloides sp.	Euglenozoa	Trypanosomatidea	Trypanosomatidae	Leishmania sp.
					Nematoda	Enoplea	Trichuridae	Trichuris sp.
Mammalia	Carnivora	Mustelidae	Galictis cuja	Furão	Nematoda	Chromadorea	Onchocercidae	Dirofilaria immitis	Apicomplexa	Sarcocystidae	Toxoplasmatidae	Toxoplasma gondii
					Nematoda	Chromadorea	Strongyloididae	Strongyloides sp.	Apicomplexa	Conoidasida	Cryptosporidiidae	Cryptosporidium spp.
					Nematoda	Chromadorea	Dioctophymatidae	Dioctophyma renale	Metamonada	Fornicata	Hexamitidae	Giardia spp.
									Apicomplexa	Sarcocystidae	Sarcocystidae	Sarcocystis sp.
									Euglenozoa	Trypanosomatidea	Trypanosomatidae	Leishmania sp.
									Apicomplexa	Sarcocystidae	Neospora	Neospora caninum
									Apicomplexa	Coccidia	Eimeriidae	Eimeria spp.
References: Terio KA, McAloose D, St. Leger J, editors. Pathology of Wildlife and Zoo Animals. San Diego (CA): Academic Press; 2018. 736 p. Available from: https://doi.org/10.1016/C2014-0-00237-5
